# Supplementary material for: Quantitative proteomics reveals Piccolo as a candidate serological correlate of recovery from Guillain-Barré syndrome
Source: Oncotarget. 2016 Oct 20;7(46):74582–91. doi: 10.18632/oncotarget.12789 (PMC5342688; doi:10.18632/oncotarget.12789)
Supplement: Supplementary file 1 [file oncotarget-07-74582-s001.xls]

## Sheet: Protein quantitation
Supplental Table S1. Proteins quantified in serum samples.
	AI-AIII vs DI-DIII		A3 vs B3		B3 vs AI-AIII		B3 vs DI-DIII		A3 vs AI-AIII
Protein	Zq	FDR	Zq	FDR	Zq	FDR	Zq	FDR	Zq	FDR
>sp|Q96KD3|F71F1_HUMAN Protein FAM71F1 OS=Homo sapiens GN=FAM71F1 PE=2 SV=1	-9.08679	0	0.882643	0.950775	-2.16581	0.370648	-10.619	0	-0.409301	1.01885
>sp|Q9BRK3|MXRA8_HUMAN Matrix-remodeling-associated protein 8 OS=Homo sapiens GN=MXRA8 PE=2 SV=1	-7.34869	1.32041e-11	-0.20451	1.00922	0.290132	1.01461	-8.89585	0	0.038646	0.98712
>sp|P01699|LV101_HUMAN Ig lambda chain V-I region VOR OS=Homo sapiens PE=1 SV=1	-3.42644	0.0183462	1.53928	0.692087	1.47143	0.665537	-1.24014	0.675474	3.01682	0.0468306
>sp|Q13946|PDE7A_HUMAN High affinity cAMP-specific 3',5'-cyclic phosphodiesterase 7A OS=Homo sapiens GN=PDE7A PE=1 SV=2	-3.34728	0.0224428	0.582502	1.00476	0.293402	1.0277	-0.473728	1.01834	0.746497	0.975787
>sp|Q96RN5|MED15_HUMAN Mediator of RNA polymerase II transcription subunit 15 OS=Homo sapiens GN=MED15 PE=1 SV=2	-3.04226	0.0553476	-0.184976	1.00561	0.955939	0.881134	-2.23698	0.231802	0.477083	1.00961
>tr|A2J1M8|A2J1M8_HUMAN Rheumatoid factor RF-IP12 (Fragment) OS=Homo sapiens PE=2 SV=1	-2.83512	0.100778	-0.232536	1.00493	1.1996	0.863604	-0.350915	1.03665	0.478932	1.01241
>tr|Q6PIL8|Q6PIL8_HUMAN IGK@ protein OS=Homo sapiens GN=IGK@ PE=1 SV=1	-2.67844	0.143583	1.13913	0.82387	0.914733	0.894056	-1.63693	0.508221	1.5973	0.673432
>tr|A0A0B4J1X2|A0A0B4J1X2_HUMAN Voltage-dependent T-type calcium channel subunit alpha-1G OS=Homo sapiens GN=CACNA1G PE=1 SV=1	-2.56988	0.167862	-1.14489	0.840849	-0.783804	0.940403	-3.15496	0.0441428	-1.45545	0.762382
>tr|Q96QS4|Q96QS4_HUMAN HCG1816754 (Fragment) OS=Homo sapiens GN=hCG_1816754 PE=2 SV=1	-2.50224	0.193931	0.405657	1.00466	1.25361	0.824941	-1.05693	0.805708	1.15464	0.853323
>sp|Q8N2C7|UNC80_HUMAN Protein unc-80 homolog OS=Homo sapiens GN=UNC80 PE=2 SV=2	-2.2177	0.398627	-0.451674	0.995353	-1.88472	0.516428	-3.96891	0.00297835	-1.55094	0.687974
>sp|P35527|K1C9_HUMAN Keratin, type I cytoskeletal 9 OS=Homo sapiens GN=KRT9 PE=1 SV=3	-2.191	0.391212	0.335923	1.03045	0.341437	1.02032	-1.53802	0.531617	0.462922	1.00155
>tr|D3DNW8|D3DNW8_HUMAN Annexin A5, isoform CRA_a (Fragment) OS=Homo sapiens GN=ANXA5 PE=4 SV=1	-2.08369	0.490883	-1.76828	0.686881	2.30873	0.314376	0.417815	1.0329	-0.0296209	0.988349
>sp|A6NJZ3|O6C65_HUMAN Olfactory receptor 6C65 OS=Homo sapiens GN=OR6C65 PE=2 SV=1	-1.97574	0.611574	-1.02527	0.883575	1.16585	0.855459	-0.548383	1.0241	-0.246171	1.0384
>tr|Q96QS0|Q96QS0_HUMAN Putative matrix cell adhesion molecule-3 OS=Homo sapiens PE=2 SV=1	-1.94227	0.636826	2.16111	0.48222	1.46047	0.651683	-0.242157	1.03034	2.89269	0.06634
>sp|P01871|IGHM_HUMAN Ig mu chain C region OS=Homo sapiens GN=IGHM PE=1 SV=3	-1.9128	0.634673	0.742879	0.986883	1.28515	0.799805	-0.288793	1.02824	1.35347	0.806234
>sp|P02748|CO9_HUMAN Complement component C9 OS=Homo sapiens GN=C9 PE=1 SV=2	-1.89389	0.640643	0.682362	0.996056	-0.929352	0.902274	-2.45273	0.150926	0.385362	1.02208
>tr|B7Z7R9|B7Z7R9_HUMAN cDNA FLJ54893, highly similar to ADP-ribosylation factor-binding protein GGA3 OS=Homo sapiens PE=2 SV=1	-1.88375	0.614613	-0.168921	1.00966	-0.522564	0.997093	-2.38919	0.174131	-0.365373	1.01679
>sp|P01760|HV105_HUMAN Ig heavy chain V-I region WOL OS=Homo sapiens PE=1 SV=1	-1.84661	0.628971	-0.110844	1.01304	1.67129	0.567985	-0.0510402	1.00179	1.09196	0.907009
>sp|Q9H598|VIAAT_HUMAN Vesicular inhibitory amino acid transporter OS=Homo sapiens GN=SLC32A1 PE=2 SV=2	-1.83275	0.630205	-1.1064	0.836061	1.33401	0.761095	-0.302234	1.02701	-0.106688	0.990039
>tr|Q86TT1|Q86TT1_HUMAN Full-length cDNA clone CS0DD006YL02 of Neuroblastoma of Homo sapiens (human) OS=Homo sapiens PE=2 SV=1	-1.80263	0.620458	0.936281	0.944364	0.525787	1.00346	-1.11352	0.748807	1.10632	0.895292
>sp|P04264|K2C1_HUMAN Keratin, type II cytoskeletal 1 OS=Homo sapiens GN=KRT1 PE=1 SV=6	-1.78664	0.626112	0.0746984	1.01091	-0.148851	0.979635	-1.90336	0.383835	-0.0493584	0.990654
>sp|P02671|FIBA_HUMAN Fibrinogen alpha chain OS=Homo sapiens GN=FGA PE=1 SV=2	-1.78168	0.617112	0.991224	0.914829	-0.190917	0.989523	-2.0316	0.302698	0.999218	0.896046
>sp|P16885|PLCG2_HUMAN 1-phosphatidylinositol 4,5-bisphosphate phosphodiesterase gamma-2 OS=Homo sapiens GN=PLCG2 PE=1 SV=4	-1.70582	0.708621	-1.21348	0.798202	3.16318	0.0396139	1.7825	0.448007	0.648091	0.997577
>tr|Q6ZSX8|Q6ZSX8_HUMAN cDNA FLJ45139 fis, clone BRAWH3039623 OS=Homo sapiens PE=2 SV=1	-1.67759	0.734078	-1.08741	0.845945	1.33212	0.75413	-0.16283	1.02247	-0.173587	0.998325
>sp|P46777|RL5_HUMAN 60S ribosomal protein L5 OS=Homo sapiens GN=RPL5 PE=1 SV=3	-1.64088	0.773758	1.28675	0.769415	-0.460893	1.00857	-1.58792	0.514724	0.873206	0.949186
>tr|Q5NV69|Q5NV69_HUMAN V1-13 protein (Fragment) OS=Homo sapiens GN=V1-13 PE=4 SV=1	-1.63676	0.7626	0.331592	1.03065	1.22897	0.840674	-0.320429	1.04241	1.09083	0.899657
>sp|Q9Y5Y3|GPR45_HUMAN Probable G-protein coupled receptor 45 OS=Homo sapiens GN=GPR45 PE=2 SV=2	-1.61348	0.782025	-1.10778	0.842151	-9.50551	0	1.44941	0.522407	-6.67083	4.19681e-09
>sp|P01593|KV101_HUMAN Ig kappa chain V-I region AG OS=Homo sapiens PE=1 SV=1	-1.54774	0.854392	1.7567	0.668201	0.45015	1.01107	0.889158	0.881378	1.89895	0.48714
>sp|P06727|APOA4_HUMAN Apolipoprotein A-IV OS=Homo sapiens GN=APOA4 PE=1 SV=3	-1.50148	0.915967	-1.26283	0.774942	-0.297114	1.02807	-0.376084	1.03672	-1.18384	0.839114
>sp|P04003|C4BPA_HUMAN C4b-binding protein alpha chain OS=Homo sapiens GN=C4BPA PE=1 SV=2	-1.4994	0.882883	-0.521902	1.02358	-0.673	0.984004	-1.69047	0.491961	-0.795036	0.951186
>sp|O43837|IDH3B_HUMAN Isocitrate dehydrogenase [NAD] subunit beta, mitochondrial OS=Homo sapiens GN=IDH3B PE=1 SV=2	-1.42297	0.945658	0.00612399	0.995114	0.340684	1.01256	-1.01344	0.833989	0.301877	1.01905
>sp|Q86VL8|S47A2_HUMAN Multidrug and toxin extrusion protein 2 OS=Homo sapiens GN=SLC47A2 PE=1 SV=1	-1.41545	0.924808	-2.16891	0.496478	1.12022	0.841402	-0.0555406	1.00762	-1.39554	0.76773
>sp|P01009|A1AT_HUMAN Alpha-1-antitrypsin OS=Homo sapiens GN=SERPINA1 PE=1 SV=3	-1.38549	0.927937	0.241753	1.0074	1.71648	0.556948	0.438136	1.02453	0.75142	0.975765
>sp|P00450|CERU_HUMAN Ceruloplasmin OS=Homo sapiens GN=CP PE=1 SV=1	-1.33557	0.982919	-0.271197	1.00957	-1.77581	0.55561	-3.12937	0.0444688	-1.73288	0.609528
>sp|P13647|K2C5_HUMAN Keratin, type II cytoskeletal 5 OS=Homo sapiens GN=KRT5 PE=1 SV=3	-1.31369	1.0057	0.313322	1.0198	-0.193108	0.998102	-1.48743	0.507613	0.214326	1.01106
>sp|P01613|KV121_HUMAN Ig kappa chain V-I region Ni OS=Homo sapiens PE=1 SV=1	-1.30401	1.00692	1.86038	0.628316	0.291596	1.01719	-0.859046	0.894473	1.87924	0.484632
>sp|O95996|APC2_HUMAN Adenomatous polyposis coli protein 2 OS=Homo sapiens GN=APC2 PE=1 SV=1	-1.29607	1.00522	0.839565	0.959278	-0.896098	0.891723	-2.34659	0.183889	0.272262	1.03262
>sp|P81605|DCD_HUMAN Dermcidin OS=Homo sapiens GN=DCD PE=1 SV=2	-1.2884	1.00323	0.403317	1.00273	0.883233	0.882599	-0.275284	1.03784	0.801575	0.962232
>sp|P13645|K1C10_HUMAN Keratin, type I cytoskeletal 10 OS=Homo sapiens GN=KRT10 PE=1 SV=6	-1.27333	1.01451	0.659331	0.983599	-1.65337	0.568849	-1.95779	0.35285	-0.348716	1.0127
>sp|Q9H7B4|SMYD3_HUMAN Histone-lysine N-methyltransferase SMYD3 OS=Homo sapiens GN=SMYD3 PE=1 SV=4	-1.26963	1.00584	1.96741	0.579109	2.55831	0.192833	1.54975	0.533284	3.77889	0.00649806
>sp|Q86YZ3|HORN_HUMAN Hornerin OS=Homo sapiens GN=HRNR PE=1 SV=2	-1.25764	0.997274	-0.217248	1.00828	0.202259	1.00038	-0.944915	0.888685	-0.0549255	0.998561
>tr|Q9UL89|Q9UL89_HUMAN Myosin-reactive immunoglobulin heavy chain variable region (Fragment) OS=Homo sapiens PE=2 SV=1	-1.20953	1.05255	2.79563	0.244194	0.50983	1.00177	-0.482236	1.02355	3.06602	0.0477243
>sp|P01023|A2MG_HUMAN Alpha-2-macroglobulin OS=Homo sapiens GN=A2M PE=1 SV=3	-1.19818	1.05805	1.35505	0.751715	-0.717634	0.963484	-1.52369	0.507269	0.722934	0.981062
>sp|P03952|KLKB1_HUMAN Plasma kallikrein OS=Homo sapiens GN=KLKB1 PE=1 SV=1	-1.17839	1.0642	-1.04602	0.870818	0.737699	0.962216	-0.3464	1.02814	-0.550117	1.00596
>sp|P04217|A1BG_HUMAN Alpha-1B-glycoprotein OS=Homo sapiens GN=A1BG PE=1 SV=4	-1.13864	1.06457	0.0938606	1.01436	-0.830784	0.905484	-1.86339	0.396045	-0.38122	1.01756
>sp|Q9NT22|EMIL3_HUMAN EMILIN-3 OS=Homo sapiens GN=EMILIN3 PE=2 SV=2	-1.1249	1.07511	-0.826632	0.962764	-0.482516	1.01821	-1.44741	0.518814	-1.03628	0.916881
>sp|P10643|CO7_HUMAN Complement component C7 OS=Homo sapiens GN=C7 PE=1 SV=2	-1.11497	1.04053	3.02397	0.164657	-1.74961	0.540027	-2.94864	0.0702186	1.30778	0.818354
>sp|P01031|CO5_HUMAN Complement C5 OS=Homo sapiens GN=C5 PE=1 SV=4	-1.09647	1.03504	0.269881	1.00695	-0.209197	1.01593	-1.25206	0.674571	0.129559	0.993228
>sp|P00739|HPTR_HUMAN Haptoglobin-related protein OS=Homo sapiens GN=HPR PE=2 SV=2	-1.08207	1.02381	-2.46314	0.324636	2.38878	0.278924	1.59012	0.519669	-0.6647	0.994405
>sp|P35908|K22E_HUMAN Keratin, type II cytoskeletal 2 epidermal OS=Homo sapiens GN=KRT2 PE=1 SV=2	-1.07755	1.01986	0.524207	1.02614	-0.4038	1.02954	-1.53005	0.507094	0.114226	0.993342
>tr|Q5NV68|Q5NV68_HUMAN V4-1 protein (Fragment) OS=Homo sapiens GN=V4-1 PE=4 SV=1	-1.07644	1.01055	0.910421	0.949667	0.853594	0.889034	-0.123217	0.998788	1.46733	0.769751
>sp|P04433|KV309_HUMAN Ig kappa chain V-III region VG (Fragment) OS=Homo sapiens PE=1 SV=1	-1.05452	1.01308	-0.329622	1.02408	0.137869	0.979378	-0.947291	0.892534	-0.239502	1.03296
>tr|Q5NV81|Q5NV81_HUMAN V1-16 protein (Fragment) OS=Homo sapiens GN=V1-16 PE=4 SV=1	-1.00558	0.998305	-1.08632	0.839646	0.920896	0.906497	0.011588	0.996795	-0.397445	1.02261
>sp|O75461|E2F6_HUMAN Transcription factor E2F6 OS=Homo sapiens GN=E2F6 PE=1 SV=1	-0.991052	0.982851	-0.688886	0.993837	1.76335	0.558432	0.873506	0.894949	0.348944	1.01675
>sp|P00738|HPT_HUMAN Haptoglobin OS=Homo sapiens GN=HP PE=1 SV=1	-0.964912	1.01298	-2.07559	0.481449	2.20566	0.361784	1.45866	0.518885	-0.508657	1.02871
>tr|Q5NV63|Q5NV63_HUMAN V1-4 protein (Fragment) OS=Homo sapiens GN=V1-4 PE=4 SV=1	-0.953095	1.01242	1.48356	0.711176	1.66315	0.567377	0.828624	0.914385	3.24233	0.0355673
>sp|P61626|LYSC_HUMAN Lysozyme C OS=Homo sapiens GN=LYZ PE=1 SV=1	-0.949963	1.00806	4.8566	0.000394076	0.0155529	1.00278	-0.893366	0.882361	4.86016	9.67671e-05
>sp|P01876|IGHA1_HUMAN Ig alpha-1 chain C region OS=Homo sapiens GN=IGHA1 PE=1 SV=2	-0.929474	1.02984	-1.45037	0.723811	1.79989	0.564753	0.0655867	1.00561	-0.22125	1.01196
>sp|P00751|CFAB_HUMAN Complement factor B OS=Homo sapiens GN=CFB PE=1 SV=2	-0.917712	1.03854	0.0748003	1.01413	-0.601687	1.01481	-1.49833	0.514367	-0.259017	1.03368
>sp|Q9UKX3|MYH13_HUMAN Myosin-13 OS=Homo sapiens GN=MYH13 PE=2 SV=2	-0.911648	1.03865	-0.958186	0.929414	0.608102	1.0126	-0.176367	1.01358	-0.504031	1.02373
>sp|P09871|C1S_HUMAN Complement C1s subcomponent OS=Homo sapiens GN=C1S PE=1 SV=1	-0.911149	1.03044	0.0448018	0.991301	-1.50793	0.648043	-2.16584	0.250168	-0.800219	0.957416
>tr|A2NZ55|A2NZ55_HUMAN Variable immnoglobulin anti-estradiol heavy chain (Fragment) OS=Homo sapiens PE=2 SV=1	-0.898697	1.04024	-1.42757	0.723238	1.39177	0.702828	0.740752	0.970632	-0.437533	1.00631
>tr|Q0ZCH0|Q0ZCH0_HUMAN Immunglobulin heavy chain variable region (Fragment) OS=Homo sapiens PE=4 SV=1	-0.884806	1.05226	-1.14205	0.836331	1.00665	0.878429	0.401806	1.03174	-0.34234	1.01084
>tr|Q7Z3Y6|Q7Z3Y6_HUMAN Rearranged VH4-34 V gene segment (Fragment) OS=Homo sapiens GN=VH4-34 PE=4 SV=1	-0.872385	1.03598	2.19753	0.486018	0.345988	1.04193	-0.531793	1.03319	2.2802	0.276168
>tr|A0A0C4DH39|A0A0C4DH39_HUMAN Protein IGHV1-58 (Fragment) OS=Homo sapiens GN=IGHV1-58 PE=4 SV=1	-0.865238	1.03805	-0.591792	0.998998	1.91109	0.499391	1.15853	0.733279	0.507187	1.02522
>sp|Q8NCT1|ARRD4_HUMAN Arrestin domain-containing protein 4 OS=Homo sapiens GN=ARRDC4 PE=2 SV=3	-0.849182	1.03657	-0.489625	1.02006	0.720844	0.965415	-0.070323	1.00809	0.0937976	0.99459
>sp|Q9Y3R5|DOP2_HUMAN Protein dopey-2 OS=Homo sapiens GN=DOPEY2 PE=1 SV=5	-0.839342	1.04269	-0.273787	1.01891	0.187665	0.989	-0.772918	0.954332	-0.189993	1.00098
>tr|Q5NV75|Q5NV75_HUMAN V2-15 protein (Fragment) OS=Homo sapiens GN=V2-15 PE=4 SV=1	-0.833862	1.03441	1.33028	0.766205	0.631963	0.994546	-0.150227	1.01252	1.65615	0.644759
>sp|P80748|LV302_HUMAN Ig lambda chain V-III region LOI OS=Homo sapiens PE=1 SV=1	-0.829696	1.03242	0.499811	1.02351	0.540604	1.00672	0.130481	1.00592	0.515369	1.02604
>sp|P01612|KV120_HUMAN Ig kappa chain V-I region Mev OS=Homo sapiens PE=1 SV=1	-0.823269	1.03372	-1.69832	0.670855	1.4201	0.675539	0.635275	1.00192	-0.831105	0.963682
>tr|A2J1M4|A2J1M4_HUMAN Rheumatoid factor RF-ET7 (Fragment) OS=Homo sapiens PE=2 SV=1	-0.817844	1.03362	2.48183	0.331804	1.15938	0.846665	0.411578	1.03034	3.02293	0.0485956
>sp|P08603|CFAH_HUMAN Complement factor H OS=Homo sapiens GN=CFH PE=1 SV=4	-0.81191	1.02655	-0.268961	1.00396	-0.0902628	0.991152	-2.06301	0.300158	-0.231138	1.01765
>sp|P01591|IGJ_HUMAN Immunoglobulin J chain OS=Homo sapiens GN=IGJ PE=1 SV=4	-0.802871	1.02409	0.538057	1.02567	-0.119101	0.982614	-0.860927	0.898335	0.464981	1.00399
>tr|H7C220|H7C220_HUMAN Anoctamin (Fragment) OS=Homo sapiens GN=ANO7 PE=3 SV=5	-0.800816	1.01948	-1.81025	0.681909	-1.70003	0.544649	-2.46199	0.151986	-2.72371	0.101442
>sp|P23142|FBLN1_HUMAN Fibulin-1 OS=Homo sapiens GN=FBLN1 PE=1 SV=4	-0.791257	1.01073	0.923886	0.93864	-1.05398	0.883713	-1.87762	0.398855	0.398149	1.02645
>sp|P02746|C1QB_HUMAN Complement C1q subcomponent subunit B OS=Homo sapiens GN=C1QB PE=1 SV=3	-0.781728	1.01662	0.231548	1.00213	-0.15024	0.985051	-0.865796	0.898441	0.135219	1.00172
>sp|P01622|KV304_HUMAN Ig kappa chain V-III region Ti OS=Homo sapiens PE=1 SV=1	-0.780035	1.01178	0.854791	0.952794	0.674333	0.988221	0.362929	1.03727	0.60536	0.999057
>tr|Q9UL90|Q9UL90_HUMAN Myosin-reactive immunoglobulin heavy chain variable region (Fragment) OS=Homo sapiens PE=2 SV=1	-0.771617	1.00912	-1.14858	0.844293	-0.12373	0.981863	-0.856795	0.891133	-1.26919	0.802899
>sp|P02750|A2GL_HUMAN Leucine-rich alpha-2-glycoprotein OS=Homo sapiens GN=LRG1 PE=1 SV=2	-0.766037	1.00278	-0.386751	1.00721	0.959473	0.883458	0.304809	1.02856	0.314049	1.01906
>sp|P07357|CO8A_HUMAN Complement component C8 alpha chain OS=Homo sapiens GN=C8A PE=1 SV=2	-0.756977	0.99457	-0.351147	1.03193	0.534023	1.00926	-0.127216	0.998632	0.0793542	0.997186
>tr|V9GZ20|V9GZ20_HUMAN Ubiquitin carboxyl-terminal hydrolase 43 (Fragment) OS=Homo sapiens GN=USP43 PE=1 SV=1	-0.756864	0.988089	1.72201	0.652847	0.398336	1.03089	-0.351222	1.04082	1.90135	0.497226
>tr|A2JA19|A2JA19_HUMAN Anti-mucin1 light chain variable region (Fragment) OS=Homo sapiens PE=2 SV=1	-0.751071	0.989148	2.62675	0.258616	1.11508	0.840277	0.390862	1.03445	3.10225	0.0452708
>sp|P13671|CO6_HUMAN Complement component C6 OS=Homo sapiens GN=C6 PE=1 SV=3	-0.748578	0.9859	0.0701604	1.00497	-1.72464	0.558304	-2.56242	0.13193	-0.863541	0.955128
>tr|A2NYQ9|A2NYQ9_HUMAN Anti-folate binding protein (Fragment) OS=Homo sapiens GN=HuVH8B VH PE=2 SV=1	-0.728857	0.992319	-0.352324	1.03514	1.78079	0.562103	1.09902	0.760005	0.692895	0.988736
>sp|P01714|LV301_HUMAN Ig lambda chain V-III region SH OS=Homo sapiens PE=1 SV=1	-0.725504	0.990303	-0.478974	1.0173	0.592172	0.998539	-0.0497951	0.999666	-0.0436336	0.986114
>tr|A2NYV0|A2NYV0_HUMAN Heavy chain Fab (Fragment) OS=Homo sapiens PE=2 SV=1	-0.702841	1.00703	0.669975	0.993703	0.32175	1.02801	-0.528407	1.03184	0.796654	0.955546
>sp|P05155|IC1_HUMAN Plasma protease C1 inhibitor OS=Homo sapiens GN=SERPING1 PE=1 SV=2	-0.700145	0.997914	-0.461889	1.0027	-0.968342	0.885874	-1.69891	0.499675	-0.930572	0.944592
>tr|A0N5G5|A0N5G5_HUMAN Rheumatoid factor D5 light chain (Fragment) OS=Homo sapiens GN=V<kappa>3 PE=2 SV=1	-0.688755	1.00014	-0.925832	0.951187	0.544981	1.01738	-0.128791	1.00401	-0.562927	1.00665
>sp|Q15052|ARHG6_HUMAN Rho guanine nucleotide exchange factor 6 OS=Homo sapiens GN=ARHGEF6 PE=1 SV=2	-0.683478	0.994638	-1.62783	0.697454	-0.365456	1.04833	0.158516	1.01562	-0.906307	0.933142
>tr|G3GAU4|G3GAU4_HUMAN Anti-H1N1 influenza HA kappa chain variable region (Fragment) OS=Homo sapiens PE=2 SV=1	-0.673199	0.995608	-1.19146	0.81964	0.705677	0.966636	0.060821	1.0064	-0.596098	0.999265
>sp|Q9UGM5|FETUB_HUMAN Fetuin-B OS=Homo sapiens GN=FETUB PE=1 SV=2	-0.662368	0.997337	-0.30207	1.01886	0.246054	1.00705	-0.377134	1.0402	-0.0682596	0.993761
>sp|P01597|KV105_HUMAN Ig kappa chain V-I region DEE OS=Homo sapiens PE=1 SV=1	-0.659712	0.98891	0.748761	0.98566	0.65152	0.981818	-0.012908	1.00184	0.906482	0.940193
>sp|Q6UWP8|SBSN_HUMAN Suprabasin OS=Homo sapiens GN=SBSN PE=1 SV=2	-0.653233	0.985406	0.888118	0.957965	0.18667	0.986433	-0.414523	1.03181	0.905274	0.927352
>sp|Q96P31|FCRL3_HUMAN Fc receptor-like protein 3 OS=Homo sapiens GN=FCRL3 PE=1 SV=1	-0.63567	0.995674	0.943144	0.942565	0.225326	1.01183	-0.434474	1.02384	1.08203	0.903421
>sp|Q14191|WRN_HUMAN Werner syndrome ATP-dependent helicase OS=Homo sapiens GN=WRN PE=1 SV=2	-0.627535	0.994329	-1.26279	0.76629	4.26999	0.000645082	3.95803	0.00277095	1.39816	0.775088
>sp|P23083|HV103_HUMAN Ig heavy chain V-I region V35 OS=Homo sapiens PE=1 SV=1	-0.627218	0.989098	3.33145	0.14255	1.0265	0.897644	0.259937	1.03276	2.20439	0.292708
>sp|P01609|KV117_HUMAN Ig kappa chain V-I region Scw OS=Homo sapiens PE=1 SV=1	-0.624438	0.981408	1.80348	0.672383	0.275125	1.01757	-0.323908	1.04315	1.77588	0.581363
>sp|Q8TF72|SHRM3_HUMAN Protein Shroom3 OS=Homo sapiens GN=SHROOM3 PE=1 SV=2	-0.59303	0.997503	-0.391104	1.00696	-0.00434625	0.999561	-0.61362	1.00013	-0.297395	1.01949
>sp|Q9BV44|THUM3_HUMAN THUMP domain-containing protein 3 OS=Homo sapiens GN=THUMPD3 PE=1 SV=1	-0.580831	1.00133	-0.487552	1.01742	-0.195796	0.99919	-0.692341	1.00799	-0.60375	0.995487
>sp|Q96IY4|CBPB2_HUMAN Carboxypeptidase B2 OS=Homo sapiens GN=CPB2 PE=1 SV=2	-0.580469	0.996384	-0.140491	1.01079	-0.1925	0.991581	-0.767541	0.948771	-0.211068	1.00305
>tr|Q9UL86|Q9UL86_HUMAN Myosin-reactive immunoglobulin kappa chain variable region (Fragment) OS=Homo sapiens PE=2 SV=1	-0.566543	1.00769	0.527085	1.02804	0.544583	1.01253	-0.0871675	1.01346	0.85633	0.957771
>tr|G1FM90|G1FM90_HUMAN Anti-Influenza A hemagglutinin heavy chain variable region (Fragment) OS=Homo sapiens PE=2 SV=1	-0.548011	0.992865	-0.489956	1.02475	0.320219	1.02109	-0.20936	1.02333	-0.245326	1.03119
>sp|P01765|HV304_HUMAN Ig heavy chain V-III region TIL OS=Homo sapiens PE=1 SV=1	-0.527539	0.996365	-1.56117	0.698206	0.343925	1.02637	-0.181262	1.01631	-1.02322	0.902206
>sp|P0C0L4|CO4A_HUMAN Complement C4-A OS=Homo sapiens GN=C4A PE=1 SV=2	-0.522704	0.991947	-1.56709	0.702559	-1.43653	0.663749	-2.1277	0.268524	-1.66478	0.659699
>tr|A0A024R6I7|A0A024R6I7_HUMAN Alpha-1-antitrypsin OS=Homo sapiens GN=SERPINA1 PE=3 SV=1	-0.517044	0.988572	0.19534	1.00683	5.88792	1.61322e-07	5.63955	1.12526e-06	4.76211	0.00012644
>sp|P05154|IPSP_HUMAN Plasma serine protease inhibitor OS=Homo sapiens GN=SERPINA5 PE=1 SV=3	-0.513257	0.98316	0.0684075	1.00322	-0.193002	0.994648	-0.771123	0.950387	-0.0537579	0.993246
>sp|P02533|K1C14_HUMAN Keratin, type I cytoskeletal 14 OS=Homo sapiens GN=KRT14 PE=1 SV=4	-0.490144	0.999663	1.24017	0.779347	-0.657842	0.985444	-1.72742	0.486853	0.4401	1.00813
>sp|P00736|C1R_HUMAN Complement C1r subcomponent OS=Homo sapiens GN=C1R PE=1 SV=2	-0.487451	0.997874	0.126033	1.00645	-1.01738	0.878976	-1.5105	0.508264	-0.447171	1.00497
>sp|P02760|AMBP_HUMAN Protein AMBP OS=Homo sapiens GN=AMBP PE=1 SV=1	-0.477939	0.99899	-0.448012	0.994782	-1.56173	0.619941	-2.1222	0.265738	-1.2584	0.808486
>tr|F6KPG5|F6KPG5_HUMAN Albumin (Fragment) OS=Homo sapiens PE=2 SV=1	-0.473816	0.998849	0.164245	1.00331	0.170469	0.990734	-0.301423	1.02366	0.183148	1.00016
>sp|P07358|CO8B_HUMAN Complement component C8 beta chain OS=Homo sapiens GN=C8B PE=1 SV=3	-0.471379	0.996835	-0.108274	1.0119	0.476875	1.01475	0.0751415	1.01384	0.231524	1.02113
>tr|Q0ZCI6|Q0ZCI6_HUMAN Immunglobulin heavy chain variable region (Fragment) OS=Homo sapiens PE=4 SV=1	-0.459493	1.00538	-0.896403	0.954004	-0.982533	0.896053	-1.59664	0.520204	-1.35135	0.798259
>sp|P30837|AL1B1_HUMAN Aldehyde dehydrogenase X, mitochondrial OS=Homo sapiens GN=ALDH1B1 PE=1 SV=3	-0.458043	0.997589	-0.306303	1.02283	0.357062	1.03454	-0.0924407	1.01223	-0.160292	0.993016
>sp|P36955|PEDF_HUMAN Pigment epithelium-derived factor OS=Homo sapiens GN=SERPINF1 PE=1 SV=4	-0.444391	1.00338	0.0543311	0.999056	0.453008	1.01264	0.0701355	1.00499	0.36714	1.01931
>sp|Q8IYB3|SRRM1_HUMAN Serine/arginine repetitive matrix protein 1 OS=Homo sapiens GN=SRRM1 PE=1 SV=2	-0.444049	0.999136	-0.136208	1.01116	0.668481	0.978016	0.255662	1.02894	0.341249	1.00776
>sp|Q6P499|NPAL3_HUMAN NIPA-like protein 3 OS=Homo sapiens GN=NIPAL3 PE=1 SV=1	-0.441082	0.993245	1.69026	0.652671	0.273879	1.00692	-0.229502	1.03091	1.78212	0.58716
>sp|O14791|APOL1_HUMAN Apolipoprotein L1 OS=Homo sapiens GN=APOL1 PE=1 SV=5	-0.439839	0.990081	-1.50843	0.711087	2.42322	0.267187	2.63889	0.11437	-0.0127668	0.992822
>sp|P01700|LV102_HUMAN Ig lambda chain V-I region HA OS=Homo sapiens PE=1 SV=1	-0.426068	0.98714	-1.58673	0.700933	1.7154	0.547494	1.46757	0.515743	0.471359	1.0064
>sp|P02743|SAMP_HUMAN Serum amyloid P-component OS=Homo sapiens GN=APCS PE=1 SV=2	-0.416479	0.988627	-1.59995	0.709244	0.312511	1.01647	-0.054077	1.00563	-1.16463	0.848162
>sp|Q8TD57|DYH3_HUMAN Dynein heavy chain 3, axonemal OS=Homo sapiens GN=DNAH3 PE=2 SV=1	-0.401107	0.983345	-0.343167	1.02717	0.390415	1.03494	0.0120719	0.999454	-0.126223	0.99282
>tr|S6BGF5|S6BGF5_HUMAN IgG H chain OS=Homo sapiens PE=2 SV=1	-0.399883	0.980389	0.132022	1.01143	-0.204321	1.00939	-0.59173	1.01572	0.0203801	0.989739
>tr|S6BGD4|S6BGD4_HUMAN IgG H chain OS=Homo sapiens PE=2 SV=1	-0.399831	0.976234	1.29309	0.76992	-0.016874	1.00481	-0.471039	1.0116	1.16561	0.855791
>sp|P01859|IGHG2_HUMAN Ig gamma-2 chain C region OS=Homo sapiens GN=IGHG2 PE=1 SV=2	-0.38982	0.978302	-0.662311	0.985675	-1.16957	0.859321	-1.53241	0.523916	-1.32824	0.79938
>sp|P01619|KV301_HUMAN Ig kappa chain V-III region B6 OS=Homo sapiens PE=1 SV=1	-0.382811	0.981414	0.733798	0.992297	0.593682	1.00219	0.633463	0.998404	0.908809	0.9444
>tr|Q8NCL6|Q8NCL6_HUMAN cDNA FLJ90170 fis, clone MAMMA1000370, highly similar to Ig alpha-1 chain C region OS=Homo sapiens PE=2 SV=1	-0.375219	0.976879	-0.473585	1.00871	-0.360076	1.04035	-0.904036	0.901285	-0.711684	0.989295
>sp|P04434|KV310_HUMAN Ig kappa chain V-III region VH (Fragment) OS=Homo sapiens PE=4 SV=1	-0.367455	0.98076	0.0646534	0.999963	1.17173	0.865555	0.903843	0.894859	0.701652	0.983677
>sp|O43866|CD5L_HUMAN CD5 antigen-like OS=Homo sapiens GN=CD5L PE=1 SV=1	-0.358969	0.985369	0.18986	1.0083	0.600229	1.00531	0.215629	1.02495	0.496832	1.01174
>tr|A0A068LKQ2|A0A068LKQ2_HUMAN Ig heavy chain variable region (Fragment) OS=Homo sapiens PE=2 SV=1	-0.358884	0.981385	1.62042	0.69394	-0.207376	1.01392	-0.671162	0.992208	1.29072	0.801782
>sp|P23280|CAH6_HUMAN Carbonic anhydrase 6 OS=Homo sapiens GN=CA6 PE=1 SV=3	-0.35487	0.977405	1.3024	0.76647	0.940604	0.894372	0.586467	1.01096	1.72181	0.610534
>tr|Q6P5S8|Q6P5S8_HUMAN IGK@ protein OS=Homo sapiens GN=IGK@ PE=1 SV=1	-0.348886	0.97946	-0.321628	1.02387	0.881169	0.878976	0.636876	1.00574	0.296042	1.01677
>sp|Q9UGU0|TCF20_HUMAN Transcription factor 20 OS=Homo sapiens GN=TCF20 PE=1 SV=3	-0.34611	0.978275	0.598945	0.99582	0.0599105	0.994414	-0.31941	1.03911	0.607505	1.00201
>sp|Q6P4F7|RHGBA_HUMAN Rho GTPase-activating protein 11A OS=Homo sapiens GN=ARHGAP11A PE=1 SV=2	-0.345959	0.974467	1.3758	0.763444	-0.903418	0.89541	-1.7074	0.499251	0.788085	0.953782
>tr|B4DHZ6|B4DHZ6_HUMAN Transferrin, isoform CRA_c OS=Homo sapiens GN=TF PE=2 SV=1	-0.328497	0.976243	0.0705725	1.00788	0.601238	1.00969	0.179258	1.01453	0.435109	1.00436
>sp|P20848|A1ATR_HUMAN Putative alpha-1-antitrypsin-related protein OS=Homo sapiens GN=SERPINA2 PE=1 SV=1	-0.324136	0.972828	0.0244825	0.992498	1.29447	0.796491	0.398261	1.03097	0.643983	0.991119
>sp|P01605|KV113_HUMAN Ig kappa chain V-I region Lay OS=Homo sapiens PE=1 SV=1	-0.32128	0.971809	0.143477	1.0116	-0.153651	0.988744	-0.457007	1.01294	0.0726135	0.993283
>sp|Q6ZQQ6|WDR87_HUMAN WD repeat-containing protein 87 OS=Homo sapiens GN=WDR87 PE=1 SV=3	-0.308806	0.976425	-0.466989	1.00174	0.293115	1.02384	-0.143993	1.00764	-0.306785	1.01818
>sp|Q16222|UAP1_HUMAN UDP-N-acetylhexosamine pyrophosphorylase OS=Homo sapiens GN=UAP1 PE=1 SV=3	-0.306877	0.970734	0.47834	1.01308	0.970651	0.889986	0.557924	1.02353	1.07978	0.897857
>sp|P01615|KV202_HUMAN Ig kappa chain V-II region FR OS=Homo sapiens PE=1 SV=1	-0.299951	0.973709	-0.640254	0.978764	1.54382	0.632315	1.24763	0.673217	0.337602	1.00734
>sp|Q7Z6Z7|HUWE1_HUMAN E3 ubiquitin-protein ligase HUWE1 OS=Homo sapiens GN=HUWE1 PE=1 SV=3	-0.285814	0.976171	-1.52746	0.696561	1.6062	0.60535	1.36969	0.575084	-0.495969	1.00281
>sp|Q5VTT5|MYOM3_HUMAN Myomesin-3 OS=Homo sapiens GN=MYOM3 PE=2 SV=1	-0.276992	0.980948	0.29633	1.01648	1.17591	0.868985	0.939147	0.882509	1.0286	0.911
>sp|P01766|HV305_HUMAN Ig heavy chain V-III region BRO OS=Homo sapiens PE=1 SV=1	-0.274438	0.979685	-0.254778	1.00624	-0.317759	1.01525	0.105261	1.00444	-0.27181	1.02898
>sp|P16112|PGCA_HUMAN Aggrecan core protein OS=Homo sapiens GN=ACAN PE=1 SV=2	-0.254462	0.984014	-0.614824	0.993081	-0.0956405	0.996261	-0.365603	1.03893	-0.674708	0.999722
>sp|P0C0L5|CO4B_HUMAN Complement C4-B OS=Homo sapiens GN=C4B PE=1 SV=2	-0.248175	0.982665	-1.18739	0.816566	-1.94167	0.491951	-1.5331	0.529908	-2.08598	0.35893
>sp|P36894|BMR1A_HUMAN Bone morphogenetic protein receptor type-1A OS=Homo sapiens GN=BMPR1A PE=1 SV=2	-0.224113	0.987203	2.15088	0.451752	0.384264	1.03703	0.122102	0.9931	2.30625	0.267768
>sp|P01621|KV303_HUMAN Ig kappa chain V-III region NG9 (Fragment) OS=Homo sapiens PE=2 SV=1	-0.218768	0.985033	0.791231	0.956129	0.40782	1.02979	0.298219	1.02278	0.835437	0.971866
>sp|Q96PD5|PGRP2_HUMAN N-acetylmuramoyl-L-alanine amidase OS=Homo sapiens GN=PGLYRP2 PE=1 SV=1	-0.215503	0.98451	0.345514	1.03349	-0.0616982	0.99608	-0.315859	1.03415	0.284065	1.0248
>sp|P00747|PLMN_HUMAN Plasminogen OS=Homo sapiens GN=PLG PE=1 SV=2	-0.215409	0.981068	-0.0201249	0.992971	-0.973034	0.894074	-1.23436	0.675784	-0.519381	1.02656
>sp|P06396|GELS_HUMAN Gelsolin OS=Homo sapiens GN=GSN PE=1 SV=1	-0.214524	0.978377	-0.169889	1.01235	0.0225185	1.00332	-0.196007	1.0247	-0.124105	0.991355
>sp|P01625|KV402_HUMAN Ig kappa chain V-IV region Len OS=Homo sapiens PE=1 SV=2	-0.208734	0.980201	0.717202	0.988432	0.0775585	0.992305	-0.390269	1.03046	0.63294	0.993343
>sp|Q5VV67|PPRC1_HUMAN Peroxisome proliferator-activated receptor gamma coactivator-related protein 1 OS=Homo sapiens GN=PPRC1 PE=1 SV=1	-0.201392	0.983437	0.101572	1.01101	0.274314	1.01439	0.0163594	1.00213	0.253844	1.0348
>sp|P0CG05|LAC2_HUMAN Ig lambda-2 chain C regions OS=Homo sapiens GN=IGLC2 PE=1 SV=1	-0.190102	0.98678	0.599708	1.00039	0.903745	0.901665	0.655007	0.994781	1.11927	0.885691
>sp|P51956|NEK3_HUMAN Serine/threonine-protein kinase Nek3 OS=Homo sapiens GN=NEK3 PE=1 SV=2	-0.189592	0.983781	-1.35517	0.761444	-0.180073	0.988956	-0.346615	1.03232	-1.29778	0.811894
>tr|Q9UL96|Q9UL96_HUMAN Myosin-reactive immunoglobulin heavy chain variable region (Fragment) OS=Homo sapiens PE=2 SV=1	-0.187936	0.981838	0.693822	0.993654	0.515939	0.99973	0.158917	1.01884	0.975306	0.921228
>sp|P01877|IGHA2_HUMAN Ig alpha-2 chain C region OS=Homo sapiens GN=IGHA2 PE=1 SV=3	-0.158799	0.990938	-0.869688	0.961177	0.992098	0.890583	-0.189289	1.01248	-0.214299	1.00737
>tr|A2N2X0|A2N2X0_HUMAN VL6 protein (Fragment) OS=Homo sapiens GN=VL6 PE=4 SV=1	-0.158697	0.987635	2.91144	0.197875	0.0518952	0.994786	-0.141735	1.00276	2.6855	0.108633
>tr|Q6PIQ7|Q6PIQ7_HUMAN IGL@ protein OS=Homo sapiens GN=IGL@ PE=1 SV=1	-0.143921	0.990629	0.677957	0.995598	1.15765	0.840335	0.907715	0.90323	1.27008	0.811301
>tr|O95978|O95978_HUMAN VH1 protein (Fragment) OS=Homo sapiens GN=VH1 PE=4 SV=1	-0.137436	0.98633	-0.330522	1.02744	2.67307	0.155018	2.62463	0.114501	1.29095	0.811473
>sp|O14497|ARI1A_HUMAN AT-rich interactive domain-containing protein 1A OS=Homo sapiens GN=ARID1A PE=1 SV=3	-0.133664	0.986322	-1.30694	0.779098	4.12273	0.00112322	4.13268	0.00169032	1.19137	0.837589
>tr|A2NYU6|A2NYU6_HUMAN Heavy chain Fab (Fragment) OS=Homo sapiens PE=2 SV=1	-0.11926	0.982477	1.66908	0.653817	-0.26762	1.00528	-0.509378	1.02264	1.41567	0.772659
>sp|P02766|TTHY_HUMAN Transthyretin OS=Homo sapiens GN=TTR PE=1 SV=1	-0.117554	0.980717	-1.49719	0.715052	-0.567883	1.00073	0.797454	0.948053	-1.62087	0.654058
>sp|P00734|THRB_HUMAN Prothrombin OS=Homo sapiens GN=F2 PE=1 SV=2	-0.117297	0.977732	-1.1781	0.812265	0.0850111	0.992398	-0.0474879	0.995301	-0.928531	0.932269
>sp|P01011|AACT_HUMAN Alpha-1-antichymotrypsin OS=Homo sapiens GN=SERPINA3 PE=1 SV=2	-0.116255	0.975436	-0.79633	0.955968	0.0937375	0.994641	-0.00829735	0.996399	-0.59182	0.998965
>tr|A2NYV4|A2NYV4_HUMAN Light chain Fab (Fragment) OS=Homo sapiens PE=2 SV=1	-0.112733	0.972103	2.07734	0.498564	0.271987	1.00488	0.201999	1.02657	2.23488	0.279676
>sp|P01624|KV306_HUMAN Ig kappa chain V-III region POM OS=Homo sapiens PE=1 SV=1	-0.107171	0.964331	-0.343738	1.03096	-0.340821	1.01667	-0.527493	1.02756	-0.498471	1.02508
>sp|P02787|TRFE_HUMAN Serotransferrin OS=Homo sapiens GN=TF PE=1 SV=3	-0.0993726	0.967764	-0.472062	1.0056	1.12276	0.846159	1.16047	0.737577	0.235556	1.02499
>sp|P15169|CBPN_HUMAN Carboxypeptidase N catalytic chain OS=Homo sapiens GN=CPN1 PE=1 SV=1	-0.0926147	0.970315	0.243608	1.01326	-0.263854	1.00509	-0.472139	1.01523	0.111509	0.99241
>sp|P62736|ACTA_HUMAN Actin, aortic smooth muscle OS=Homo sapiens GN=ACTA2 PE=1 SV=1	-0.0867502	0.972111	-0.964594	0.93616	1.03985	0.887164	0.899589	0.887239	-0.172326	0.992508
>sp|P01008|ANT3_HUMAN Antithrombin-III OS=Homo sapiens GN=SERPINC1 PE=1 SV=1	-0.0792103	0.975286	-0.198026	1.01163	-0.379965	1.0371	-0.466842	1.00668	-0.393356	1.02249
>sp|B9A064|IGLL5_HUMAN Immunoglobulin lambda-like polypeptide 5 OS=Homo sapiens GN=IGLL5 PE=2 SV=2	-0.0373197	0.988197	0.720331	0.990675	-0.0286332	1.00769	0.00212562	0.998304	0.548882	1.00218
>sp|Q14624|ITIH4_HUMAN Inter-alpha-trypsin inhibitor heavy chain H4 OS=Homo sapiens GN=ITIH4 PE=1 SV=4	-0.0206532	0.99559	0.532332	1.02714	-2.57352	0.195419	-2.82507	0.0821022	-1.00507	0.903517
>sp|P01742|HV101_HUMAN Ig heavy chain V-I region EU OS=Homo sapiens PE=1 SV=1	-0.00801199	0.993607	2.73757	0.204252	0.570866	1.00251	0.50699	1.02027	3.0578	0.045987
>tr|Q9HCC1|Q9HCC1_HUMAN Single chain Fv (Fragment) OS=Homo sapiens PE=1 SV=1	0.00977622	0.995216	-0.707309	0.994928	-1.27753	0.800801	-1.02592	0.831623	-1.56744	0.677438
>sp|P01834|IGKC_HUMAN Ig kappa chain C region OS=Homo sapiens GN=IGKC PE=1 SV=1	0.0117045	0.996702	0.505627	1.02186	0.139246	0.981453	0.258808	1.02984	0.474709	1.00744
>sp|A0M8Q6|LAC7_HUMAN Ig lambda-7 chain C region OS=Homo sapiens GN=IGLC7 PE=4 SV=2	0.0152215	0.996918	-0.273158	1.01554	1.81436	0.574383	2.03618	0.306039	0.914615	0.943889
>sp|P01707|LV204_HUMAN Ig lambda chain V-II region TRO OS=Homo sapiens PE=1 SV=1	0.0349946	0.987039	-0.41711	1.00575	0.0553682	0.995044	0.0537895	1.00268	-0.344146	1.01321
>sp|P25311|ZA2G_HUMAN Zinc-alpha-2-glycoprotein OS=Homo sapiens GN=AZGP1 PE=1 SV=2	0.0386928	0.990138	-0.44332	0.99535	-1.19551	0.859814	-1.33795	0.603046	-1.06544	0.909649
>tr|Q96SA9|Q96SA9_HUMAN Anti-streptococcal/anti-myosin immunoglobulin kappa light chain variable region (Fragment) OS=Homo sapiens PE=2 SV=1	0.0465397	0.986803	0.971749	0.934084	-0.162081	0.994844	-0.155542	1.01122	0.802211	0.968071
>sp|P05543|THBG_HUMAN Thyroxine-binding globulin OS=Homo sapiens GN=SERPINA7 PE=1 SV=2	0.0498365	0.987176	0.556389	1.0199	0.151282	0.987478	0.19469	1.0222	0.663682	0.989793
>sp|P05156|CFAI_HUMAN Complement factor I OS=Homo sapiens GN=CFI PE=1 SV=2	0.0668839	0.976258	-0.0529235	0.997071	-0.344597	1.03447	-0.317338	1.03693	-0.196327	1.00229
>sp|P04114|APOB_HUMAN Apolipoprotein B-100 OS=Homo sapiens GN=APOB PE=1 SV=2	0.0723608	0.974808	0.45335	1.00279	-0.643755	0.985703	-0.726226	0.983064	-0.000285537	0.999772
>sp|P36980|FHR2_HUMAN Complement factor H-related protein 2 OS=Homo sapiens GN=CFHR2 PE=1 SV=1	0.0759717	0.974892	-0.517071	1.01363	-1.91919	0.5038	-1.93028	0.368306	-1.57712	0.676317
>sp|P27169|PON1_HUMAN Serum paraoxonase/arylesterase 1 OS=Homo sapiens GN=PON1 PE=1 SV=3	0.108379	0.966408	-0.81271	0.967654	2.25127	0.335066	2.47271	0.152588	0.617435	1.00678
>sp|P02763|A1AG1_HUMAN Alpha-1-acid glycoprotein 1 OS=Homo sapiens GN=ORM1 PE=1 SV=1	0.108702	0.969244	-1.86624	0.639452	0.416123	1.0253	0.514973	1.02127	-1.29963	0.819624
>tr|A0A0F7T891|A0A0F7T891_HUMAN IGHV5-51 protein (Fragment) OS=Homo sapiens GN=IGHV5-51 PE=4 SV=1	0.109232	0.971923	1.32339	0.76604	0.223193	1.0101	0.267286	1.03766	1.42149	0.787811
>sp|P01715|LV401_HUMAN Ig lambda chain V-IV region Bau OS=Homo sapiens PE=1 SV=1	0.115358	0.97303	-0.731359	0.989063	0.747782	0.967841	0.849081	0.894698	-0.22589	1.01889
>sp|P01743|HV102_HUMAN Ig heavy chain V-I region HG3 OS=Homo sapiens PE=3 SV=1	0.12367	0.981915	1.96287	0.565114	-0.1298	0.98312	-0.0715327	1.01362	1.93346	0.474308
>sp|P19827|ITIH1_HUMAN Inter-alpha-trypsin inhibitor heavy chain H1 OS=Homo sapiens GN=ITIH1 PE=1 SV=3	0.127132	0.982172	0.0870847	1.01353	-1.05072	0.880168	-1.27628	0.653063	-0.497974	1.01545
>sp|Q9BRD0|BUD13_HUMAN BUD13 homolog OS=Homo sapiens GN=BUD13 PE=1 SV=1	0.130117	0.982845	-0.176909	1.00947	-0.273929	1.0108	-0.140058	1.00083	-0.363262	1.01466
>tr|Q5VXK3|Q5VXK3_HUMAN Chromosome 10 open reading frame 108, isoform CRA_a OS=Homo sapiens GN=PRR26 PE=4 SV=1	0.13148	0.984935	-0.278582	1.01813	0.417907	1.02804	0.490797	1.02377	-0.0280494	0.986592
>sp|P02790|HEMO_HUMAN Hemopexin OS=Homo sapiens GN=HPX PE=1 SV=2	0.141663	0.98594	-0.123107	1.00563	-0.0128623	0.998818	0.27241	1.03661	-0.124039	0.988119
>tr|A0A068LKQ0|A0A068LKQ0_HUMAN Ig heavy chain variable region (Fragment) OS=Homo sapiens PE=4 SV=1	0.142474	0.988557	0.204936	1.01251	0.198353	1.00041	0.241568	1.02695	0.382354	1.02082
>sp|P08697|A2AP_HUMAN Alpha-2-antiplasmin OS=Homo sapiens GN=SERPINF2 PE=1 SV=3	0.148408	0.990023	0.622333	0.989486	-0.532167	1.00626	-0.518732	1.02733	0.222511	1.01832
>sp|P01857|IGHG1_HUMAN Ig gamma-1 chain C region OS=Homo sapiens GN=IGHG1 PE=1 SV=1	0.152022	0.990191	1.03097	0.883567	0.36184	1.04764	0.40871	1.02881	1.13249	0.875789
>tr|A2N2G6|A2N2G6_HUMAN VL87-2 protein (Fragment) OS=Homo sapiens GN=VL87-2 PE=2 SV=1	0.161527	0.99191	0.327468	1.02206	0.159106	0.990664	0.314297	1.02722	0.431166	1.00409
>sp|P02774|VTDB_HUMAN Vitamin D-binding protein OS=Homo sapiens GN=GC PE=1 SV=1	0.165717	0.991575	-0.104561	1.01177	-0.0129428	1.00182	0.0366824	0.994856	-0.0779175	0.995193
>sp|P01763|HV302_HUMAN Ig heavy chain V-III region WEA OS=Homo sapiens PE=1 SV=1	0.177325	0.984561	0.271952	1.01276	-0.0643869	1.00019	0.237426	1.02708	0.171683	0.989641
>tr|B7WNR0|B7WNR0_HUMAN Serum albumin OS=Homo sapiens GN=ALB PE=1 SV=1	0.177793	0.987569	1.5692	0.71256	-0.593997	1.00735	-0.534716	1.03513	1.0069	0.908896
>sp|P01767|HV306_HUMAN Ig heavy chain V-III region BUT OS=Homo sapiens PE=1 SV=1	0.19735	0.983649	0.453184	0.998314	-0.150079	0.981864	-0.0429454	0.995925	0.245405	1.03513
>sp|P01042|KNG1_HUMAN Kininogen-1 OS=Homo sapiens GN=KNG1 PE=1 SV=2	0.220345	0.987133	-0.88578	0.953791	0.253606	1.00738	0.477047	1.0195	-0.560668	1.00401
>sp|P05546|HEP2_HUMAN Heparin cofactor 2 OS=Homo sapiens GN=SERPIND1 PE=1 SV=3	0.226797	0.988292	-1.18447	0.812028	0.554061	1.01189	0.780787	0.956841	-0.670294	0.9933
>tr|Q9UL83|Q9UL83_HUMAN Myosin-reactive immunoglobulin light chain variable region (Fragment) OS=Homo sapiens PE=2 SV=1	0.241063	0.978525	0.649294	0.984561	-0.725146	0.972074	-0.616412	1.00804	0.146408	0.998589
>sp|P01608|KV116_HUMAN Ig kappa chain V-I region Roy OS=Homo sapiens PE=1 SV=1	0.247034	0.976511	-0.187459	1.00691	-1.60287	0.599299	-1.51438	0.510433	-1.05051	0.913674
>sp|Q9Y5W9|SNX11_HUMAN Sorting nexin-11 OS=Homo sapiens GN=SNX11 PE=1 SV=2	0.247642	0.979542	0.765736	0.982987	0.752496	0.974368	1.0092	0.832661	1.27305	0.816958
>sp|Q8TDJ6|DMXL2_HUMAN DmX-like protein 2 OS=Homo sapiens GN=DMXL2 PE=1 SV=2	0.248545	0.985967	-0.377486	1.01269	0.431127	1.02281	0.651134	0.993782	-0.0604234	0.997143
>tr|H0Y883|H0Y883_HUMAN Cilia- and flagella-associated protein 44 (Fragment) OS=Homo sapiens GN=CFAP44 PE=4 SV=1	0.258042	0.984283	0.518584	1.02224	0.0239954	1.00836	0.209724	1.0268	0.494347	0.999757
>sp|P06681|CO2_HUMAN Complement C2 OS=Homo sapiens GN=C2 PE=1 SV=2	0.267394	0.97904	0.0729304	1.00914	-1.46565	0.663458	-1.68527	0.489335	-0.802668	0.974231
>sp|A6NJ16|IV4F8_HUMAN Putative V-set and immunoglobulin domain-containing-like protein IGHV4OR15-8 OS=Homo sapiens GN=IGHV4OR15-8 PE=5 SV=2	0.271596	0.978709	1.3416	0.760376	0.292012	1.02085	0.478002	1.0234	1.40479	0.776872
>sp|Q4KMZ1|IQCC_HUMAN IQ domain-containing protein C OS=Homo sapiens GN=IQCC PE=2 SV=2	0.289535	0.976309	-0.292325	1.01645	0.486009	1.0192	0.680694	1.01678	-0.0484403	0.988319
>sp|P01614|KV201_HUMAN Ig kappa chain V-II region Cum OS=Homo sapiens PE=1 SV=1	0.290825	0.978812	0.257148	1.00778	-0.343055	1.02294	-0.193188	1.01617	0.0447132	0.988295
>sp|P07360|CO8G_HUMAN Complement component C8 gamma chain OS=Homo sapiens GN=C8G PE=1 SV=3	0.307151	0.974243	-0.319203	1.01794	0.741033	0.96409	0.955656	0.888501	0.19912	1.00331
>sp|P00748|FA12_HUMAN Coagulation factor XII OS=Homo sapiens GN=F12 PE=1 SV=3	0.310515	0.978572	-0.492009	1.02748	-1.45812	0.645759	-1.39273	0.562721	-1.24387	0.810006
>sp|P01024|CO3_HUMAN Complement C3 OS=Homo sapiens GN=C3 PE=1 SV=2	0.325592	0.975246	-0.481407	1.01949	-0.674521	0.99996	-0.551895	1.02533	-0.807363	0.974795
>tr|D3DRR6|D3DRR6_HUMAN Inter-alpha (Globulin) inhibitor H2, isoform CRA_a OS=Homo sapiens GN=ITIH2 PE=4 SV=1	0.329312	0.979335	0.218069	1.01124	-0.722318	0.969579	-1.49626	0.510496	-0.167494	0.989979
>tr|Q9UL82|Q9UL82_HUMAN Myosin-reactive immunoglobulin light chain variable region (Fragment) OS=Homo sapiens PE=2 SV=1	0.333734	0.978841	-0.608661	0.99504	1.47198	0.674469	1.87385	0.394387	0.359182	1.01462
>sp|P02765|FETUA_HUMAN Alpha-2-HS-glycoprotein OS=Homo sapiens GN=AHSG PE=1 SV=1	0.341285	0.975215	0.165457	1.00573	-0.656816	0.980981	-0.627408	1.00017	-0.212878	1.00502
>sp|P01781|HV320_HUMAN Ig heavy chain V-III region GAL OS=Homo sapiens PE=1 SV=1	0.357171	0.979087	-1.28375	0.755702	0.617645	1.00652	0.926805	0.88507	-0.674271	0.994252
>sp|P01771|HV310_HUMAN Ig heavy chain V-III region HIL OS=Homo sapiens PE=1 SV=1	0.378175	0.977937	-0.26461	1.00435	-0.674458	0.994016	-0.366346	1.04272	-0.684847	0.992898
>sp|P19652|A1AG2_HUMAN Alpha-1-acid glycoprotein 2 OS=Homo sapiens GN=ORM2 PE=1 SV=2	0.378179	0.98206	-1.94581	0.568454	0.11505	0.982865	0.19368	1.01942	-1.64329	0.649146
>sp|P01825|HV207_HUMAN Ig heavy chain V-II region NEWM OS=Homo sapiens PE=1 SV=1	0.390734	0.98153	2.60895	0.249755	0.000107114	0.999915	0.351839	1.0447	1.59348	0.66632
>tr|A2KLM6|A2KLM6_HUMAN Immunolgoobulin heavy chain (Fragment) OS=Homo sapiens GN=IGVH PE=4 SV=1	0.402896	0.985731	1.47674	0.70948	-0.160607	0.992735	0.157964	1.01256	1.37363	0.788077
>sp|Q08380|LG3BP_HUMAN Galectin-3-binding protein OS=Homo sapiens GN=LGALS3BP PE=1 SV=1	0.407523	0.985135	1.4852	0.720187	-0.277382	1.02338	0.0369817	0.99771	1.23294	0.797857
>tr|A2J1N6|A2J1N6_HUMAN Rheumatoid factor RF-ET9 (Fragment) OS=Homo sapiens PE=2 SV=1	0.409057	0.987825	0.79985	0.964506	-1.51952	0.643154	-1.32283	0.613444	-0.0816425	0.99847
>sp|P05090|APOD_HUMAN Apolipoprotein D OS=Homo sapiens GN=APOD PE=1 SV=1	0.414244	0.98665	-1.69287	0.663524	0.00945374	0.998509	0.33973	1.03081	-1.55084	0.676447
>sp|Q14166|TTL12_HUMAN Tubulin--tyrosine ligase-like protein 12 OS=Homo sapiens GN=TTLL12 PE=1 SV=2	0.419834	0.989423	-1.42372	0.71823	0.24644	1.0105	0.523058	1.0275	-1.06123	0.90698
>sp|O75417|DPOLQ_HUMAN DNA polymerase theta OS=Homo sapiens GN=POLQ PE=1 SV=2	0.426471	0.991132	-0.0474785	0.995309	-1.94867	0.498247	-1.69073	0.499883	-1.04577	0.911872
>sp|P43652|AFAM_HUMAN Afamin OS=Homo sapiens GN=AFM PE=1 SV=1	0.426983	0.995041	-0.197749	1.00822	-0.144525	0.980128	0.145229	1.01002	-0.238372	1.0301
>tr|U5LKN0|U5LKN0_HUMAN Apolipoprotein L1 (Fragment) OS=Homo sapiens GN=APOL1 PE=4 SV=1	0.427902	0.998545	-0.701303	0.996423	0.71358	0.962642	1.13087	0.740661	-0.222091	1.01493
>tr|Q05CF8|Q05CF8_HUMAN KNG1 protein OS=Homo sapiens GN=KNG1 PE=2 SV=1	0.442216	0.996559	-1.05212	0.870319	1.1485	0.827521	1.63056	0.499776	-0.202184	1.00773
>sp|Q99459|CDC5L_HUMAN Cell division cycle 5-like protein OS=Homo sapiens GN=CDC5L PE=1 SV=2	0.452996	0.998522	-0.453996	1.00678	2.3221	0.317864	2.86003	0.0776607	1.00791	0.915529
>sp|P02649|APOE_HUMAN Apolipoprotein E OS=Homo sapiens GN=APOE PE=1 SV=1	0.458476	1.00179	-0.553236	1.01826	-0.856141	0.89815	-0.75599	0.95733	-0.947607	0.928678
>sp|P01861|IGHG4_HUMAN Ig gamma-4 chain C region OS=Homo sapiens GN=IGHG4 PE=1 SV=1	0.482	0.999212	0.730036	0.984433	4.06325	0.00133084	4.64782	0.000184504	2.74788	0.0989707
>sp|Q53HL2|BOREA_HUMAN Borealin OS=Homo sapiens GN=CDCA8 PE=1 SV=2	0.499684	0.993698	0.0639715	0.997349	-0.750819	0.970204	-0.314776	1.03099	-0.374578	1.01579
>sp|P04430|KV122_HUMAN Ig kappa chain V-I region BAN OS=Homo sapiens PE=1 SV=1	0.513726	0.98747	0.812108	0.961684	-1.99446	0.475423	-1.63538	0.502238	-0.417473	1.0145
>sp|O00462|MANBA_HUMAN Beta-mannosidase OS=Homo sapiens GN=MANBA PE=2 SV=3	0.520983	0.98898	-0.242049	1.01093	-0.461038	1.01321	-0.0351057	0.99306	-0.49838	1.02006
>tr|A0A0B4J2B5|A0A0B4J2B5_HUMAN Protein IGHV3OR16-9 (Fragment) OS=Homo sapiens GN=IGHV3OR16-9 PE=1 SV=1	0.523226	0.99633	-0.210201	1.01124	0.205514	1.01196	0.667143	0.991337	-0.0541852	0.996025
>sp|P01717|LV403_HUMAN Ig lambda chain V-IV region Hil OS=Homo sapiens PE=1 SV=1	0.538851	0.988308	0.924276	0.94567	-1.52191	0.650009	-1.03454	0.827435	0.0739757	0.99532
>sp|P01596|KV104_HUMAN Ig kappa chain V-I region CAR OS=Homo sapiens PE=1 SV=1	0.540615	0.991301	0.241298	1.00405	1.11423	0.833418	1.66697	0.500341	0.894033	0.935347
>sp|P01598|KV106_HUMAN Ig kappa chain V-I region EU OS=Homo sapiens PE=1 SV=1	0.542959	0.993652	0.129047	1.0072	-1.81365	0.56125	-1.47865	0.510527	-0.88289	0.943239
>sp|P04196|HRG_HUMAN Histidine-rich glycoprotein OS=Homo sapiens GN=HRG PE=1 SV=1	0.548144	0.997853	0.562313	1.01821	-2.03526	0.460068	-1.62296	0.50025	-0.554249	1.00634
>sp|Q92918|M4K1_HUMAN Mitogen-activated protein kinase kinase kinase kinase 1 OS=Homo sapiens GN=MAP4K1 PE=1 SV=1	0.55998	0.989129	0.0511748	0.995382	-0.527793	1.00624	-0.0866875	1.01054	-0.270694	1.02603
>tr|A0A0C4DH35|A0A0C4DH35_HUMAN Protein IGHV3-35 (Fragment) OS=Homo sapiens GN=IGHV3-35 PE=1 SV=1	0.561781	0.992186	-1.43548	0.733518	-1.46408	0.656211	-1.13482	0.742357	-2.17403	0.297026
>sp|P35542|SAA4_HUMAN Serum amyloid A-4 protein OS=Homo sapiens GN=SAA4 PE=1 SV=2	0.564722	0.99393	-2.38911	0.348343	1.86298	0.528555	2.5258	0.136047	-0.972562	0.917265
>tr|H0YA55|H0YA55_HUMAN Serum albumin (Fragment) OS=Homo sapiens GN=ALB PE=1 SV=1	0.564908	0.998969	-0.475802	1.01107	0.222939	1.0066	0.701586	1.00867	-0.354705	1.01501
>tr|A2J1N5|A2J1N5_HUMAN Rheumatoid factor RF-ET6 (Fragment) OS=Homo sapiens PE=2 SV=1	0.565955	1.00303	-0.697263	0.995407	-0.5409	1.01162	-0.0761137	1.01632	-0.9595	0.927594
>tr|Q5NV91|Q5NV91_HUMAN V2-19 protein (Fragment) OS=Homo sapiens GN=V2-19 PE=4 SV=1	0.590601	0.995	-0.296464	1.02044	1.60628	0.615686	2.17819	0.248702	0.74399	0.972718
>tr|B4DP74|B4DP74_HUMAN cDNA FLJ57411 OS=Homo sapiens PE=2 SV=1	0.595095	1.00048	-1.73824	0.645612	1.70745	0.546292	2.22666	0.231627	-0.640463	0.989756
>sp|Q96KR1|ZFR_HUMAN Zinc finger RNA-binding protein OS=Homo sapiens GN=ZFR PE=1 SV=2	0.595451	1.00557	-1.36401	0.769545	0.97568	0.897882	1.57814	0.510755	-0.756564	0.981938
>sp|Q8N157|AHI1_HUMAN Jouberin OS=Homo sapiens GN=AHI1 PE=1 SV=1	0.606424	0.997761	0.437963	0.99665	-0.487441	1.02259	-0.0712769	1.01055	0.129943	0.996235
>sp|O95445|APOM_HUMAN Apolipoprotein M OS=Homo sapiens GN=APOM PE=1 SV=2	0.626047	0.984964	-1.28404	0.764101	0.669135	0.982989	1.11901	0.74858	-0.70297	0.988102
>tr|Q9UL88|Q9UL88_HUMAN Myosin-reactive immunoglobulin heavy chain variable region (Fragment) OS=Homo sapiens PE=2 SV=1	0.632061	0.994426	-0.654196	0.984217	0.592167	0.993119	1.14838	0.732463	-0.216101	1.01311
>sp|P06312|KV401_HUMAN Ig kappa chain V-IV region (Fragment) OS=Homo sapiens GN=IGKV4-1 PE=4 SV=1	0.640234	0.995761	0.0162441	0.993058	-0.470852	1.00697	-0.04922	0.996998	-0.181032	0.998562
>sp|Q6SPF0|SAMD1_HUMAN Atherin OS=Homo sapiens GN=SAMD1 PE=1 SV=1	0.65587	0.987893	0.908577	0.944718	-0.966104	0.881739	-0.503122	1.01965	0.174986	1.00056
>tr|A0A0F7TAV4|A0A0F7TAV4_HUMAN IGHV5-51 protein (Fragment) OS=Homo sapiens GN=IGHV5-51 PE=4 SV=1	0.661963	0.991942	0.15668	1.00317	0.156231	0.989831	0.678957	1.00039	0.191122	1.00352
>sp|P10909|CLUS_HUMAN Clusterin OS=Homo sapiens GN=CLU PE=1 SV=1	0.673015	0.989877	-0.861905	0.950253	-1.02098	0.88945	-0.578772	1.01478	-1.23939	0.797934
>sp|P48444|COPD_HUMAN Coatomer subunit delta OS=Homo sapiens GN=ARCN1 PE=1 SV=1	0.675778	0.998363	1.10051	0.836133	0.744508	0.965819	1.39284	0.568531	1.46219	0.76479
>sp|A2VCL2|CC162_HUMAN Coiled-coil domain-containing protein 162 OS=Homo sapiens GN=CCDC162P PE=2 SV=3	0.685863	0.997693	0.0474683	0.992207	-0.917343	0.904258	-0.428901	1.0253	-0.519444	1.03181
>sp|P01701|LV103_HUMAN Ig lambda chain V-I region NEW OS=Homo sapiens PE=1 SV=1	0.690303	1.00436	0.401853	0.999874	-0.128461	0.981023	0.127834	1.00146	0.311295	1.01771
>tr|D3DQP0|D3DQP0_HUMAN HCG2036932, isoform CRA_a OS=Homo sapiens GN=hCG_2036932 PE=4 SV=1	0.700613	1.00358	-0.319782	1.02155	0.178935	0.986538	0.696695	1.00867	-0.130995	0.998673
>tr|Q5NV82|Q5NV82_HUMAN V4-2 protein (Fragment) OS=Homo sapiens GN=V4-2 PE=4 SV=1	0.709658	1.00454	1.76393	0.675142	0.914854	0.900671	1.65136	0.500917	2.39739	0.227042
>sp|P83593|KV405_HUMAN Ig kappa chain V-IV region STH (Fragment) OS=Homo sapiens PE=1 SV=1	0.732368	0.994166	0.853419	0.94767	-0.358437	1.03758	0.251899	1.02469	0.572914	1.00544
>sp|P08185|CBG_HUMAN Corticosteroid-binding globulin OS=Homo sapiens GN=SERPINA6 PE=1 SV=1	0.740868	0.989512	0.837204	0.955523	-0.231902	1.01309	0.305433	1.03215	0.587816	0.992953
>sp|P01860|IGHG3_HUMAN Ig gamma-3 chain C region OS=Homo sapiens GN=IGHG3 PE=1 SV=2	0.758675	0.999024	-0.759018	0.985252	1.35211	0.746052	2.22612	0.225841	0.173567	0.994853
>tr|B1N7B6|B1N7B6_HUMAN Cryocrystalglobulin CC1 heavy chain variable region (Fragment) OS=Homo sapiens PE=2 SV=1	0.764758	0.997667	-1.12733	0.823742	0.0631173	0.998064	0.597224	1.01463	-0.774601	0.964866
>sp|P02775|CXCL7_HUMAN Platelet basic protein OS=Homo sapiens GN=PPBP PE=1 SV=3	0.770777	1.00329	-1.79404	0.667395	-0.0229429	1.00609	0.676301	0.997699	-1.69259	0.635666
>sp|P02749|APOH_HUMAN Beta-2-glycoprotein 1 OS=Homo sapiens GN=APOH PE=1 SV=3	0.776262	1.00983	0.0137483	0.992037	-0.887325	0.883703	-0.252183	1.02839	-0.565612	1.00881
>sp|P02768|ALBU_HUMAN Serum albumin OS=Homo sapiens GN=ALB PE=1 SV=2	0.793733	1.01457	0.167465	1.00743	-0.345889	1.03755	0.122873	0.995748	-0.0956025	0.996294
>sp|Q14643|ITPR1_HUMAN Inositol 1,4,5-trisphosphate receptor type 1 OS=Homo sapiens GN=ITPR1 PE=1 SV=3	0.795605	1.01932	2.21597	0.489381	0.89623	0.898109	0.228736	1.02774	1.65964	0.653175
>sp|Q9H799|CE042_HUMAN Uncharacterized protein C5orf42 OS=Homo sapiens GN=C5orf42 PE=1 SV=4	0.808127	1.02426	1.30679	0.769795	-0.477666	1.0188	0.189422	1.01602	0.930074	0.93766
>tr|B7Z4V1|B7Z4V1_HUMAN cDNA FLJ55401, highly similar to Alpha-actinin-2 OS=Homo sapiens PE=2 SV=1	0.813333	1.03225	-0.665103	0.988017	-0.473999	1.00825	0.227019	1.02164	-0.850865	0.958078
>tr|Q9NPP6|Q9NPP6_HUMAN Immunoglobulin heavy chain variant (Fragment) OS=Homo sapiens PE=2 SV=1	0.833943	1.04237	0.865655	0.95943	-1.14032	0.8304	-0.517772	1.0232	0.238069	1.02645
>sp|P49750|YLPM1_HUMAN YLP motif-containing protein 1 OS=Homo sapiens GN=YLPM1 PE=1 SV=3	0.856212	1.03456	-0.647784	0.980753	-1.16006	0.854604	-0.560378	1.02607	-1.41878	0.779814
>tr|Q6MZQ6|Q6MZQ6_HUMAN Putative uncharacterized protein DKFZp686G11190 OS=Homo sapiens GN=DKFZp686G11190 PE=2 SV=1	0.860348	1.03683	-0.416336	1.00208	-0.474857	1.01214	0.220007	1.02457	-0.656819	0.992518
>tr|Q8NEJ1|Q8NEJ1_HUMAN Uncharacterized protein OS=Homo sapiens PE=2 SV=1	0.872785	1.04395	-1.54691	0.693483	0.888691	0.888315	1.65322	0.506793	-0.949645	0.933525
>tr|Q5NV92|Q5NV92_HUMAN V5-6 protein (Fragment) OS=Homo sapiens GN=V5-6 PE=4 SV=1	0.874605	1.04992	-0.065342	1.00259	-0.244898	1.00437	0.496326	1.02245	-0.450786	1.00564
>sp|P29622|KAIN_HUMAN Kallistatin OS=Homo sapiens GN=SERPINA4 PE=1 SV=3	0.880438	1.04996	-0.962163	0.931675	-0.321446	1.02406	-0.785001	0.957781	-1.02416	0.909008
>tr|Q96SB0|Q96SB0_HUMAN Anti-streptococcal/anti-myosin immunoglobulin lambda light chain variable region (Fragment) OS=Homo sapiens PE=2 SV=1	0.959661	1.01168	-2.1287	0.457588	1.99983	0.484556	2.91587	0.0731556	-0.755464	0.976911
>sp|P01703|LV105_HUMAN Ig lambda chain V-I region NEWM OS=Homo sapiens PE=1 SV=1	0.995622	0.985169	-0.755799	0.98294	1.79211	0.561118	2.77453	0.086872	0.392149	1.01926
>tr|K7ENN5|K7ENN5_HUMAN Protein FAM32A OS=Homo sapiens GN=FAM32A PE=1 SV=1	0.998792	0.989674	-0.671004	0.998385	0.203025	1.00694	0.940061	0.888151	-0.590527	0.995088
>sp|P19823|ITIH2_HUMAN Inter-alpha-trypsin inhibitor heavy chain H2 OS=Homo sapiens GN=ITIH2 PE=1 SV=2	1.00432	0.990706	0.406203	1.00855	-1.0869	0.846639	-1.74814	0.474024	-0.23242	1.02414
>tr|K7ERJ6|K7ERJ6_HUMAN Zinc finger SWIM domain-containing protein 4 (Fragment) OS=Homo sapiens GN=ZSWIM4 PE=4 SV=1	1.0061	1.0072	2.15573	0.466568	1.60075	0.592007	0.615857	1.00303	-3.65224	0.00857882
>tr|A2NJV5|A2NJV5_HUMAN Kappa light chain variable region (Fragment) OS=Homo sapiens GN=IGKV A18 PE=4 SV=1	1.01344	1.0057	-0.163139	1.00082	-1.9741	0.483703	-1.22897	0.669415	-1.2553	0.803397
>sp|Q9P0U4|CXXC1_HUMAN CXXC-type zinc finger protein 1 OS=Homo sapiens GN=CXXC1 PE=1 SV=2	1.02397	0.999315	-1.0776	0.843636	1.15188	0.831238	2.04679	0.305093	-0.20095	1.00523
>sp|P02751|FINC_HUMAN Fibronectin OS=Homo sapiens GN=FN1 PE=1 SV=4	1.03569	0.991139	-0.0335827	0.991232	-0.27579	1.02093	0.679336	1.00604	-0.135093	0.998433
>tr|A0A0B4J2D9|A0A0B4J2D9_HUMAN Protein IGKV1D-13 (Fragment) OS=Homo sapiens GN=IGKV1D-13 PE=1 SV=1	1.03643	1	0.646248	0.977024	6.65344	1.57478e-09	7.9892	1.09912e-13	4.64821	0.000184153
>tr|Q6N095|Q6N095_HUMAN Putative uncharacterized protein DKFZp686K03196 OS=Homo sapiens GN=DKFZp686K03196 PE=1 SV=1	1.03674	1.00972	1.24208	0.78543	-0.854981	0.893416	-0.0316348	0.992814	0.728587	0.980024
>tr|A2J1N0|A2J1N0_HUMAN Rheumatoid factor RF-IP14 (Fragment) OS=Homo sapiens PE=2 SV=1	1.04404	1.0086	-1.13915	0.831988	-2.18073	0.370656	-1.28833	0.645725	-2.17489	0.305647
>tr|Q96K68|Q96K68_HUMAN cDNA FLJ14473 fis, clone MAMMA1001080, highly similar to Homo sapiens SNC73 protein (SNC73) mRNA OS=Homo sapiens PE=2 SV=1	1.05141	1.00744	-0.632383	0.982797	-1.01779	0.886062	-0.201891	1.02288	-1.20561	0.826701
>sp|P01019|ANGT_HUMAN Angiotensinogen OS=Homo sapiens GN=AGT PE=1 SV=1	1.05538	1.02248	-1.42926	0.731402	2.0679	0.455514	3.359	0.0258147	0.183672	1.00324
>tr|Q0ZCH6|Q0ZCH6_HUMAN Immunglobulin heavy chain variable region (Fragment) OS=Homo sapiens PE=4 SV=1	1.06047	1.02523	2.41779	0.343527	-0.228877	1.0122	0.93161	0.885554	2.04702	0.383325
>sp|P27918|PROP_HUMAN Properdin OS=Homo sapiens GN=CFP PE=1 SV=2	1.08536	1.02991	-0.796364	0.962471	-1.15448	0.836123	-0.264742	1.03611	-1.42586	0.793592
>sp|Q9H0D6|XRN2_HUMAN 5'-3' exoribonuclease 2 OS=Homo sapiens GN=XRN2 PE=1 SV=1	1.0886	1.03624	0.0870297	1.01024	-1.10755	0.834516	-0.261346	1.03542	-0.616413	1.00235
>sp|Q15195|PLGA_HUMAN Plasminogen-like protein A OS=Homo sapiens GN=PLGLA PE=2 SV=1	1.10066	1.04005	-0.552304	1.01399	-2.06306	0.445013	-1.22619	0.666445	-1.94434	0.47533
>tr|A0A0G2JRQ6|A0A0G2JRQ6_HUMAN Uncharacterized protein (Fragment) OS=Homo sapiens PE=4 SV=1	1.10297	1.04838	0.419604	1.00758	-0.790574	0.937971	0.142893	1.00517	-0.0515494	0.991953
>sp|P04211|LV001_HUMAN Ig lambda chain V region 4A OS=Homo sapiens PE=4 SV=1	1.11555	1.05208	3.02931	0.202217	0.846694	0.891596	1.83743	0.411852	3.23962	0.0329148
>sp|P06331|HV209_HUMAN Ig heavy chain V-II region ARH-77 OS=Homo sapiens PE=4 SV=1	1.11617	1.06385	1.45844	0.7236	-1.23696	0.838985	-0.228262	1.0243	0.706013	0.990371
>sp|P02753|RET4_HUMAN Retinol-binding protein 4 OS=Homo sapiens GN=RBP4 PE=1 SV=3	1.12239	1.06617	-2.04212	0.502819	0.20234	1.00393	1.14882	0.738465	-1.62845	0.656381
>sp|P04004|VTNC_HUMAN Vitronectin OS=Homo sapiens GN=VTN PE=1 SV=1	1.15085	1.05682	0.0757845	1.01661	-0.826064	0.905325	0.161112	1.02043	-0.375705	1.01902
>sp|Q92985|IRF7_HUMAN Interferon regulatory factor 7 OS=Homo sapiens GN=IRF7 PE=1 SV=2	1.1538	1.06536	1.67359	0.661481	-1.17944	0.873487	-0.146868	1.01204	0.82205	0.962029
>sp|P02008|HBAZ_HUMAN Hemoglobin subunit zeta OS=Homo sapiens GN=HBZ PE=1 SV=2	1.15639	1.07477	-1.89	0.625489	-1.01699	0.871979	-0.898696	0.881948	-1.33446	0.801039
>sp|Q6V9R5|ZN562_HUMAN Zinc finger protein 562 OS=Homo sapiens GN=ZNF562 PE=2 SV=2	1.15819	1.08587	0.806327	0.962625	-0.525551	0.998668	0.589247	1.01315	0.467225	1.00625
>sp|P04208|LV106_HUMAN Ig lambda chain V-I region WAH OS=Homo sapiens PE=1 SV=1	1.1786	1.07841	-1.75308	0.656599	1.75024	0.55053	2.87511	0.0784007	-0.611083	1.00325
>sp|P45880|VDAC2_HUMAN Voltage-dependent anion-selective channel protein 2 OS=Homo sapiens GN=VDAC2 PE=1 SV=2	1.2515	0.993553	-0.992697	0.920722	0.34407	1.03061	1.48749	0.513324	-0.827474	0.961639
>sp|O75604|UBP2_HUMAN Ubiquitin carboxyl-terminal hydrolase 2 OS=Homo sapiens GN=USP2 PE=1 SV=2	1.26787	0.994101	0.129922	1.00985	-0.360998	1.04394	0.672673	0.996272	-0.149252	0.999475
>tr|Q6P089|Q6P089_HUMAN IGH@ protein OS=Homo sapiens GN=IGH@ PE=2 SV=1	1.34311	0.985795	1.36227	0.761693	1.0904	0.849791	3.05814	0.0524974	1.89036	0.484361
>sp|Q16706|MA2A1_HUMAN Alpha-mannosidase 2 OS=Homo sapiens GN=MAN2A1 PE=1 SV=2	1.40285	0.914107	1.55198	0.698602	-1.57765	0.610215	-0.902158	0.890448	0.315487	1.02177
>sp|P01762|HV301_HUMAN Ig heavy chain V-III region TRO OS=Homo sapiens PE=1 SV=1	1.40883	0.919855	-0.571736	1.0123	-0.445394	1.01164	0.779894	0.951653	-0.742327	0.968612
>sp|P02652|APOA2_HUMAN Apolipoprotein A-II OS=Homo sapiens GN=APOA2 PE=1 SV=1	1.41776	0.93757	-1.59937	0.696414	0.8736	0.882314	2.36702	0.17932	-1.02992	0.91749
>sp|Q8WXH0|SYNE2_HUMAN Nesprin-2 OS=Homo sapiens GN=SYNE2 PE=1 SV=3	1.44061	0.932058	-0.436217	0.994019	-0.0916598	0.99318	1.23354	0.670407	-0.496763	1.00683
>sp|Q92698|RAD54_HUMAN DNA repair and recombination protein RAD54-like OS=Homo sapiens GN=RAD54L PE=1 SV=2	1.4441	0.943737	1.23068	0.783541	-1.75315	0.558727	-0.488354	1.02153	-0.0908115	0.993903
>sp|P49773|HINT1_HUMAN Histidine triad nucleotide-binding protein 1 OS=Homo sapiens GN=HINT1 PE=1 SV=2	1.49074	0.880197	0.0910004	1.01348	-0.260175	1.00483	1.02454	0.826567	-0.108156	0.992032
>sp|Q5T7W0|ZN618_HUMAN Zinc finger protein 618 OS=Homo sapiens GN=ZNF618 PE=1 SV=1	1.5007	0.898638	-0.822704	0.961157	0.428472	1.02103	1.80674	0.432686	-0.645829	0.994586
>tr|B2R5G8|B2R5G8_HUMAN Serum amyloid A protein OS=Homo sapiens PE=2 SV=1	1.60611	0.776578	-1.38996	0.754151	1.49864	0.650137	2.78655	0.0878991	-0.452638	1.0083
>tr|F8VU56|F8VU56_HUMAN Protein-tyrosine-phosphatase OS=Homo sapiens GN=PTPRB PE=1 SV=1	1.81854	0.615242	0.233121	1.00813	-0.0513332	0.992131	1.5318	0.511589	0.135451	1.00493
>tr|Q5NV86|Q5NV86_HUMAN V1-20 protein (Fragment) OS=Homo sapiens GN=V1-20 PE=4 SV=1	1.82625	0.621617	0.863745	0.954852	0.573469	1.00477	1.53223	0.51755	1.00304	0.898516
>sp|P18031|PTN1_HUMAN Tyrosine-protein phosphatase non-receptor type 1 OS=Homo sapiens GN=PTPN1 PE=1 SV=1	1.87496	0.607979	-1.13542	0.82083	0.589505	0.990932	2.26447	0.222001	-0.832945	0.96818
>tr|A0A075B6R9|A0A075B6R9_HUMAN Protein IGKV2D-24 (Fragment) OS=Homo sapiens GN=IGKV2D-24 PE=4 SV=1	1.88422	0.633755	0.0357533	0.992533	-3.04836	0.0542369	-1.5422	0.53419	-1.75685	0.592077
>sp|P02656|APOC3_HUMAN Apolipoprotein C-III OS=Homo sapiens GN=APOC3 PE=1 SV=1	1.92977	0.632126	-3.07017	0.235334	0.809823	0.919692	2.68107	0.110082	-2.24011	0.285439
>tr|Q6ZW64|Q6ZW64_HUMAN cDNA FLJ41552 fis, clone COLON2004478, highly similar to Protein Tro alpha1 H,myeloma OS=Homo sapiens PE=2 SV=1	2.21152	0.387392	-0.0412106	0.991156	-2.76541	0.125075	-0.979977	0.863538	-1.46802	0.781537
>sp|P02647|APOA1_HUMAN Apolipoprotein A-I OS=Homo sapiens GN=APOA1 PE=1 SV=1	2.57728	0.172957	-2.23834	0.489158	0.894186	0.887705	3.29011	0.0300448	-1.24209	0.803259
>sp|Q10567|AP1B1_HUMAN AP-1 complex subunit beta-1 OS=Homo sapiens GN=AP1B1 PE=1 SV=2	2.67017	0.138989	-0.517331	1.0185	0.319956	1.01716	2.66056	0.111928	-0.328714	1.01233
>tr|A0A087WYC5|A0A087WYC5_HUMAN Ig gamma-1 chain C region OS=Homo sapiens GN=IGHG1 PE=1 SV=1	2.76581	0.117114	2.75479	0.215342	-7.76363	6.77791e-13	1.38583	0.564058	-2.49537	0.180534
>tr|Q5NV79|Q5NV79_HUMAN V5-4 protein (Fragment) OS=Homo sapiens GN=V5-4 PE=4 SV=1	3.16819	0.0389378	-0.0552576	1.00145	-2.29384	0.312781	0.442806	1.0241	-1.34246	0.800243
>sp|P01599|KV107_HUMAN Ig kappa chain V-I region Gal OS=Homo sapiens PE=1 SV=1	3.60746	0.010204	0.666566	0.992062	-4.2824	0.000677917	-1.58231	0.513438	-2.24115	0.294839
>sp|Q9Y6V0|PCLO_HUMAN Protein piccolo OS=Homo sapiens GN=PCLO PE=1 SV=4	5.60705	7.54622e-07	0.303201	1.02184	-6.1027	4.91667e-08	-0.679405	1.01217	-3.68104	0.00851709
>sp|P68871|HBB_HUMAN Hemoglobin subunit beta OS=Homo sapiens GN=HBB PE=1 SV=2	6.58036	1.93585e-09	-1.74468	0.652274	-1.02163	0.896421	-0.470877	1.00694	-2.37417	0.232167
>sp|P69905|HBA_HUMAN Hemoglobin subunit alpha OS=Homo sapiens GN=HBA1 PE=1 SV=2	6.94664	1.76362e-10	-2.76874	0.232132	-1.21375	0.852856	-2.5268	0.140688	-3.20861	0.0338575
>tr|D6RF35|D6RF35_HUMAN Vitamin D-binding protein OS=Homo sapiens GN=GC PE=1 SV=1	7.34366	1.14309e-11	0.0290707	0.991836	-0.082711	0.991147	8.18112	2.44249e-14	-0.0360086	0.986218
>tr|L0R5A1|L0R5A1_HUMAN Alternative protein CSF2RB OS=Homo sapiens GN=CSF2RB PE=4 SV=1	8.80366	0	-0.282316	1.01842	-8.94639	0	0.571101	1.01857	-5.36101	9.10362e-06
>tr|B4E1B2|B4E1B2_HUMAN cDNA FLJ53691, highly similar to Serotransferrin OS=Homo sapiens PE=2 SV=1	9.03013	0	-0.290981	1.01375	-6.86497	4.38945e-10	-0.659817	0.99463	-4.59651	0.000202533
>tr|A0A0A0MSY2|A0A0A0MSY2_HUMAN General transcription factor II-I repeat domain-containing protein 2A OS=Homo sapiens GN=GTF2IRD2 PE=1 SV=1	12.7857	0	-0.46774	1.00567	-12.2383	0	0.3467	1.03668	-8.42693	0

## Sheet: Column description
Protein	Fasta identifier of the protein, uniprot accession number and protein name
Zq	z-Score threshold at the protein level (Navarro et al. 2014)(average of three replicates)
FDR	False discovery rate at the protein level (Navarro et al. 2014)(average of three replicates)
	Reference
	Navarro, P., M. Trevisan-Herraz, E. Bonzon-Kulichenko, E. Núñez, P. Martínez-Acedo, D. Pérez-Hernández, I. Jorge, R. Mesa, E. Calvo, M. Carrascal, M. Hernáez, F. García, J. A. Bárcena, K. Ashman, J. Abián, C. Gil, J. M. Redondo and J. Vázquez (2014). "General Statistical framework for quantitative proteomics by stable isotope labeling." J. Proteome Res., 2014, 13 (3), pp 1234–1247.
